# Supplementary material for: Polyoxometalate-Stabilized Silver Nanoparticles and Hybrid Electrode Assembly Using Activated Carbon
Source: Nanomaterials (Basel). 2023 Aug 3;13(15):2241. doi: 10.3390/nano13152241 (PMC10421052; doi:10.3390/nano13152241)
Supplement: Supplementary file 1 [file nanomaterials-13-02241-s001.zip]

Archive with 1 entries (1 files):
- nanomaterials-2524417-supplementary.pdf
